# Supplementary material for: Polymer-Supported Poly(Ethylene Glycol) as a Phase-Transfer Catalyst for Cross-Aldol Condensation of Isobutyroaldehyde and Formaldehyde
Source: Molecules. 2022 Sep 30;27(19):6459. doi: 10.3390/molecules27196459 (PMC9571435; doi:10.3390/molecules27196459)
Supplement: Supplementary file 1 [file molecules-27-06459-s001.zip]

Archive with 1 entries (1 files):
- molecules-1900811-supplementary.pdf
